# Supplementary material for: Insulin-Sensitizing Properties of Decoctions from Leaves, Stems, and Roots of Cucumis prophetarum L
Source: Molecules. 2024 Dec 30;30(1):98. doi: 10.3390/molecules30010098 (PMC11722063; doi:10.3390/molecules30010098)
Supplement: Supplementary file 1 [file molecules-30-00098-s001.zip]

Archive with 1 entries (1 files):
- molecules-3345490-supplementary.pdf
